# Supplementary material for: From Ordinary to Extraordinary: The Crucial Role of Common Species in Desert Plant Community Stability with Arbuscular Mycorrhizal (AM) Fungi Under Increased Precipitation
Source: Plants (Basel). 2025 Apr 2;14(7):1099. doi: 10.3390/plants14071099 (PMC11991153; doi:10.3390/plants14071099)
Supplement: Supplementary file 1 [file plants-14-01099-s001.zip]

Archive with 1 entries (1 files):
- plants-3534091-supplementary.pdf
